# Supplementary material for: Colorectal cancer screening behaviors
Source: PeerJ. 2021 Mar 8;9:e10951. doi: 10.7717/peerj.10951 (PMC7950188; doi:10.7717/peerj.10951)
Supplement: Supplemental Information 2 [file peerj-09-10951-s002.xlsx]

## Sheet: Sayfa1
number	age	age group	sex	marital status	education	educ groups	working	work	work status	height	height/meter	weight	BMI	health coverage	alcohol intake	exercise	nutrition	colon ca history	fecal occult blood	colonospy	HBM1	HBM2	HBM3	HBM4	HBM5	HBM6	HBM7	HBM8	HBM9	HBM10	HBM11	HBM12	HBM13	HBM14	HBM15	HBM16	HBM17	HBM18	HBM19	HBM20	HBM21	HBM22	HBM23	HBM24	HBM25	HBM26	HBM27	HBM28	HBM29
[truncated: 9 more columns]
